# Supplementary material for: Effects of Pharmaceutical Substances with Obesogenic Activity on Male Reproductive Health
Source: Int J Mol Sci. 2024 Feb 15;25(4):2324. doi: 10.3390/ijms25042324 (PMC10889417; doi:10.3390/ijms25042324)
Supplement: Supplementary file 1 [file ijms-25-02324-s001.zip]

Archive with 1 entries (1 files):
- ijms-2827219-supplementary.pdf
